# Supplementary material for: The genus Diolcogaster Ashmead, 1900 (Hymenoptera, Braconidae, Microgastrinae) from China
Source: Zookeys. 2011 Sep 16;(129):49–87. doi: 10.3897/zookeys.129.1201 (PMC3175147; doi:10.3897/zookeys.129.1201)
Supplement: XML Treatment for Diolcogaster [file zookeys.129.1201-treatment1.xml]

<!DOCTYPE tp:taxon-treatment
  PUBLIC "-//TaxonX//DTD Taxonomic Treatment Publishing DTD v0 20100105//EN" "tax-treatment-NSO.dtd">
<tp:taxon-treatment xmlns:tp="http://www.plazi.org/taxpub"><tp:treatment-meta><mixed-citation publication-type="journal"><person-group><name><surname>Zeng</surname><given-names>Jie</given-names></name><name><surname>He</surname><given-names>Jun-hua</given-names></name><name><surname>Chen</surname><given-names>Xue-xin</given-names></name></person-group><article-title>The genus <italic>Diolcogaster</italic> Ashmead, 1900 (Hymenoptera, Braconidae, Microgastrinae) from China</article-title><source>Zookeys</source><day>16</day><month>9</month><year>2011</year><volume>2011</volume><issue>129</issue><fpage>49</fpage><lpage>87</lpage><pub-id pub-id-type="doi">10.3897/zookeys.129.1201</pub-id></mixed-citation></tp:treatment-meta><tp:nomenclature><label>Genus</label><tp:taxon-name>
                        <tp:taxon-name-part taxon-name-part-type="genus">Diolcogaster</tp:taxon-name-part>
                    <object-id xmlns:xlink="http://www.w3.org/1999/xlink" xlink:type="simple">http://species-id.net/wiki/Diolcogaster</object-id>
                    </tp:taxon-name><tp:taxon-authority>Ashmead, 1900</tp:taxon-authority><tp:nomenclature-citation-list><tp:nomenclature-citation><tp:taxon-name>Diolcogaster</tp:taxon-name><comment><xref ref-type="bibr" rid="B1">Ashmead 1900</xref>, 23(1206): 132; <xref ref-type="bibr" rid="B20">Viereck 1913</xref>, 46: 366; Viereck 1914, 83: 46; Viereck (1916)1917, 22: 202; Lyle 1918 51: 104, synon. by Szépligeti; <xref ref-type="bibr" rid="B11">Mason 1981</xref> 115: 113; <xref ref-type="bibr" rid="B9">Marsh et al. 1987</xref> 13: 32; <xref ref-type="bibr" rid="B2">Austin and Dangerfield 1992</xref>, 6(1): 5, 25; Whitfield 1997, No. 1: 337; <xref ref-type="bibr" rid="B3">Chen and Song 2004</xref>: 175. Type species: <italic><tp:taxon-name>Microgaster brevicaudus</tp:taxon-name></italic> Provancher, 1886. Designated by Viereck 1914.</comment></tp:nomenclature-citation><tp:nomenclature-citation><tp:taxon-name>Zadiolcogaster</tp:taxon-name><comment><xref ref-type="bibr" rid="B20">Viereck 1913</xref>, 46: 366; Viereck 1921, 59: 147, synon. by <xref ref-type="bibr" rid="B13">Muesebeck and Walkley 1951</xref>.Type species: <italic><tp:taxon-name>Zadiolcogaster anomus</tp:taxon-name></italic> Viereck, 1913.</comment></tp:nomenclature-citation></tp:nomenclature-citation-list></tp:nomenclature><tp:treatment-sec sec-type="Diagnosis"><title>Diagnosis.</title><p> Areolet of fore wing present, large or small, quadrangular or triangular; vannal lobe with margin usually convex and setose but sometimes varying to straight and setose and exceptionally concave and without setae. Side of pronotum always with ventral groove, rarely with dorsal groove. Propodeum usually rugose but occasionally smooth; median longitudinal carina strong and complete.</p><p>First tergite of metasoma bearing a sharp median longitudinal groove through most of its length; but varying from short and expanded apically to strongly narrowed, lorate. Second tergite with well- or ill-defined median field. Third tergite smooth, but strongly rugose when the second one is similarly sculptured. Hind coxa large, inner hind tibial spurs usually long.</p><p>Hypopygium short and inflexible. Ovipositor sheaths short, usually with dense setae near the apex; sheaths of most species with a few modified strong setae.</p></tp:treatment-sec><tp:treatment-sec sec-type="Key to species of the genus Diolcogaster Ashmead, 1900 from China"><title>Key to species of the genus Diolcogaster Ashmead, 1900 from China</title><table-wrap content-type="key" position="anchor" orientation="portrait"><table><tbody><tr><td rowspan="1" colspan="1">1</td><td rowspan="1" colspan="1">Tip of scutellum polished, not interrupting posterior, polished band of scutellum at middle; vein r-m of fore wing arising from vein r+3-SR so that areolet is 4-sided</td><td rowspan="1" colspan="1"><bold>2</bold></td></tr><tr><td rowspan="1" colspan="1">–</td><td rowspan="1" colspan="1">Rugose tip of scutellum interrupting posterior, polished band of scutellum at middle; areolet of fore wing various in shape</td><td rowspan="1" colspan="1"><bold>5</bold></td></tr><tr><td rowspan="1" colspan="1">2</td><td rowspan="1" colspan="1">Metacarp short, shorter than twice as long as its distance from apex of marginal cell; T2 highly polished, shorter than T3</td><td rowspan="1" colspan="1"><italic><tp:taxon-name>Diolcogaster brevivena</tp:taxon-name></italic><bold>Zeng &amp; Chen, sp. n.</bold></td></tr><tr><td rowspan="1" colspan="1">–</td><td rowspan="1" colspan="1">Metacarp longer, at least twice as long as its distance from apex of marginal cell; T2 more or less rugose to rugulose, slightly longer than T3</td><td rowspan="1" colspan="1"><bold>3</bold></td></tr><tr><td rowspan="1" colspan="1">3</td><td rowspan="1" colspan="1">Propodeum with a weak and incomplete median keel</td><td rowspan="1" colspan="1"><italic><tp:taxon-name>Diolcogaster alvearia</tp:taxon-name></italic><bold>(Fabricius, 1798)</bold></td></tr><tr><td rowspan="1" colspan="1">–</td><td rowspan="1" colspan="1">Propodeum with a strong and complete median keel</td><td rowspan="1" colspan="1"><bold>4</bold></td></tr><tr><td rowspan="1" colspan="1">4</td><td rowspan="1" colspan="1">Vein r of fore wing as long as or slightly shorter than vein 2-SR; disc of scutellum finely, discretely punctate; T2 with a shiny and feebly longitudinally striated raised median field, irregularly shaped but distinctly narrowed behind; <!--PageBreak-->the lateral fields striate-rugose, but reduced toward lateral margin</td><td rowspan="1" colspan="1"><italic><tp:taxon-name>Diolcogaster praritas</tp:taxon-name></italic><bold>Zeng &amp; Chen, sp. n.</bold></td></tr><tr><td rowspan="1" colspan="1">–</td><td rowspan="1" colspan="1">Vein r of fore wing much longer than vein 2-SR; disc of scutellum with dense punctures, larger laterally; T2 transverse, shortened medially, with a raised pentagonal median field, shiny but densely rugulose all over</td><td rowspan="1" colspan="1"><italic><tp:taxon-name>Diolcogaster punctatiscutum</tp:taxon-name></italic><bold>Zeng &amp; Chen, sp. n.</bold></td></tr><tr><td rowspan="1" colspan="1">5</td><td rowspan="1" colspan="1">Antennae of female very short, segments 10–12 being hardly longer than wide; metacarp short, shorter than 1.5× as long as its distance from apex of marginal cell; T2 divide by two curved, more or less rugose and ][-shaped grooves into three fields of which the middle one is triangular and narrowest behind</td><td rowspan="1" colspan="1"><italic><tp:taxon-name>Diolcogaster spreta</tp:taxon-name></italic><bold>Marshall,1885</bold></td></tr><tr><td rowspan="1" colspan="1">–</td><td rowspan="1" colspan="1">Antennae of female long, all segments distinctly longer than wide; metacarp longer, at least twice as long as its distance from apex of marginal cell; T2 never that sculptured</td><td rowspan="1" colspan="1"><bold>6</bold></td></tr><tr><td rowspan="1" colspan="1">6</td><td rowspan="1" colspan="1">Vein r-m of fore wing arising from vein r+3-SR so that the areolet is 4-sided; vein 1-CU1 much shorter than 2-CU1</td><td rowspan="1" colspan="1"><bold>7</bold></td></tr><tr><td rowspan="1" colspan="1">–</td><td rowspan="1" colspan="1">Vein r-m of fore wing more or less interstitial with vein r (1st abscissa of the radius) so that the areolet is virtually 3-sided; relative length of vein 1-CU1 variable</td><td rowspan="1" colspan="1"><bold>8</bold></td></tr><tr><td rowspan="1" colspan="1">7</td><td rowspan="1" colspan="1">T2 as long as T3; T3 with traces of rugosity; vein r arising from distal 1/2 of pterostigma, far behind the middle</td><td rowspan="1" colspan="1"><italic><tp:taxon-name>Diolcogaster laetimedia</tp:taxon-name></italic><bold>Zeng &amp; Chen, sp. n.</bold></td></tr><tr><td rowspan="1" colspan="1">–</td><td rowspan="1" colspan="1">T2 distinctly shorter than T3; T3 highly polished; vein r arising from distal 1/2 of pterostigma, but only slightly behind the middle</td><td rowspan="1" colspan="1"><italic><tp:taxon-name>Diolcogaster perniciosa</tp:taxon-name></italic><bold>(Wilkinson, 1929)</bold></td></tr><tr><td rowspan="1" colspan="1">8</td><td rowspan="1" colspan="1">T3 as heavily sclerotised as T2, the two tergites together forming a sculptured carapace, beneath which the more apical tergites are completely or partially hidden; fore wing marked with brown patches at apex</td><td rowspan="1" colspan="1"><bold>9</bold></td></tr><tr><td rowspan="1" colspan="1">–</td><td rowspan="1" colspan="1">T3 usually smooth, polished and never forming a carapace with T2 such as above; fore wing without patches at apex</td><td rowspan="1" colspan="1"><bold>10</bold></td></tr><tr><td rowspan="1" colspan="1">9</td><td rowspan="1" colspan="1">Ovipositor sheath with a thickened seta; T1 distinctly widened posteriorly; posterior margin of T3 rounded, emarginated medially; forewing with apical spot dark brown</td><td rowspan="1" colspan="1"><italic><tp:taxon-name>Diolcogaster chaoi</tp:taxon-name></italic><bold>(Luo &amp; You, 2003)</bold></td></tr><tr><td rowspan="1" colspan="1">–</td><td rowspan="1" colspan="1">Ovipositor sheath without trace of apical, modified setae; T1 slightly widened posteriorly; T3 subrectangular, with posterior margin straight, not emarginated medially; forewing with apical spot slightly infuscate </td><td rowspan="1" colspan="1"><italic><tp:taxon-name>Diolcogaster bifurcifossa</tp:taxon-name></italic><bold>Zeng &amp; Chen, sp. n.</bold></td></tr><tr><td rowspan="1" colspan="1">10</td><td rowspan="1" colspan="1">T2 without trace of median field, rugose more or less all over; vein 1-CU1 distinctly shorter than 2-CU2; mesoscutum shiny, with very dense and evenly discrete punctures</td><td rowspan="1" colspan="1"><italic><tp:taxon-name>Diolcogaster ineminens</tp:taxon-name></italic><bold>Zeng &amp; Chen, sp. n.</bold></td></tr><tr><td rowspan="1" colspan="1">–</td><td rowspan="1" colspan="1">T2 with a more or less distinct median field that varies in shape but is never triangular or widened posteriorly, though sometimes is widened anteriorly; vein 1-CU1 slightly longer than 2-CU2; sculptures of mesoscutum variable</td><td rowspan="1" colspan="1"><bold>11<!--PageBreak--></bold></td></tr><tr><td rowspan="1" colspan="1">11</td><td rowspan="1" colspan="1">T1 linear, very long and narrow, more than thrice as long as its width; propodeum with weak median keel; T2 with a distinctly raised pentagonal median field that is sharply-sided and with smooth and shiny surface, area beside median field setose and also smooth and shiny; pterostigma brown, except basal pale spot</td><td rowspan="1" colspan="1"><italic><tp:taxon-name>Diolcogaster grammata</tp:taxon-name></italic><bold>Zeng &amp; Chen, sp. n.</bold></td></tr><tr><td rowspan="1" colspan="1">–</td><td rowspan="1" colspan="1">T1 not linear, not more than 2.5× as long as its width; propodeum with strong complete median keel; T2 without such a raised pentagonal median field; pterostigma without a basal pale spot</td><td rowspan="1" colspan="1"><bold>12</bold></td></tr><tr><td rowspan="1" colspan="1">12</td><td rowspan="1" colspan="1">T2 with an elongated median field that is not triangularly widened behind; vein 1-R1 more than four times as long as its distance from the apex of the marginal cell; POL much longer than OD; vertex and frons densely rugose; face at upper half with very indistinct median longitudinal carina</td><td rowspan="1" colspan="1"><italic><tp:taxon-name>Diolcogaster translucida</tp:taxon-name></italic><bold>Zeng &amp; Chen, sp. n.</bold></td></tr><tr><td rowspan="1" colspan="1">–</td><td rowspan="1" colspan="1">T2 with an ill-defined median field, only slightly swollen; vein 1-R1 with distal end almost reaching to apex of marginal cell; POL about 1.5× as long as OD. Vertex finely transversely striate; frons polished and without setae in large part but densely rugulose and setose adjacent to eye margin; face without any trace of median keel</td><td rowspan="1" colspan="1"><italic><tp:taxon-name>Diolcogaster pluriminitida</tp:taxon-name></italic><bold>Zeng &amp; Chen, sp. n.</bold></td></tr></tbody></table></table-wrap></tp:treatment-sec><ref-list><ref id="B1"><mixed-citation xmlns:xlink="http://www.w3.org/1999/xlink" xlink:type="simple"><person-group><name name-style="western"><surname>Ashmead</surname><given-names>WH</given-names></name></person-group> (<year>1900</year>)<article-title> Report upon the Aculeate Hymenoptera of the islands of St. Vincent and Grenada, with additions to the parasitic Hymenoptera and a list of the described Hymenoptera of the West Indies.</article-title><source>Transactions of the Entomological Society of London </source><volume>1900</volume>: <fpage>207</fpage>-<lpage>367</lpage>.</mixed-citation></ref><ref id="B20"><mixed-citation xmlns:xlink="http://www.w3.org/1999/xlink" xlink:type="simple"><person-group><name name-style="western"><surname>Viereck</surname><given-names>HL</given-names></name></person-group> (<year>1913</year>)<article-title> Descriptions of twenty-three new genera and thirty-one new species of Ichneumon-flies.</article-title><source>Proceedings of the United States National Museum </source><volume>46</volume> (<issue>2031</issue>): <fpage>359</fpage>-<lpage>386</lpage>. <ext-link ext-link-type="uri" xlink:href="http://dx.doi.org/10.5479/si.00963801.2031.359" xlink:type="simple">doi: 10.5479/si.00963801.2031.359</ext-link></mixed-citation></ref><ref id="B11"><mixed-citation xmlns:xlink="http://www.w3.org/1999/xlink" xlink:type="simple"><person-group><name name-style="western"><surname>Mason</surname><given-names>WRM</given-names></name></person-group> (<year>1981</year>)<article-title> The polyphyletic nature of <italic>Apanteles</italic> Förster (Hymenoptera: Braconidae): A phylogeny and reclassification of Microgastrinae.</article-title><source>Memoirs of the Entomological Society of Canada. No. 115</source>, <lpage>147</lpage>pp.</mixed-citation></ref><ref id="B9"><mixed-citation xmlns:xlink="http://www.w3.org/1999/xlink" xlink:type="simple"><person-group><name name-style="western"><surname>Marsh</surname><given-names>PM</given-names></name><name name-style="western"><surname>Shaw</surname><given-names>SR</given-names></name><name name-style="western"><surname>Wharton</surname><given-names>RA</given-names></name></person-group> (<year>1987</year>)<article-title> An identification manual for the North American genera of the family Braconidae (Hymenoptera).</article-title><source>Memoirs of the Entomological Society of Washington No. 13</source>, <lpage>98</lpage> pp.</mixed-citation></ref><ref id="B2"><mixed-citation xmlns:xlink="http://www.w3.org/1999/xlink" xlink:type="simple"><person-group><name name-style="western"><surname>Austin</surname><given-names>AD</given-names></name><name name-style="western"><surname>Dangerfield</surname><given-names>PC</given-names></name></person-group> (<year>1992</year>)<article-title> Synopsis of Australasian Microgastrinae (Hymenoptera: Braconidae), with a key to genera and description of new taxa.</article-title><source>Invertebrate Taxonomy </source><volume>6</volume> (<issue>1</issue>): <fpage>1</fpage>-<lpage>76</lpage>. <ext-link ext-link-type="uri" xlink:href="http://dx.doi.org/10.1071/IT9920001" xlink:type="simple">doi: 10.1071/IT9920001</ext-link></mixed-citation></ref><ref id="B3"><mixed-citation xmlns:xlink="http://www.w3.org/1999/xlink" xlink:type="simple"><person-group><name name-style="western"><surname>Chen</surname><given-names>Jiahua</given-names></name><name name-style="western"><surname>Song</surname><given-names>Dongbao</given-names></name></person-group> (<year>2004</year>)<source> [Systematic studies on Microgastrinae of China (Hymenoptera: Braconidae).] (in Chinese with English summary)</source>. <publisher-name>Fujian Scientific Publisher</publisher-name>. <publisher-loc>Fuzhow, China</publisher-loc>, <lpage>354</lpage> pp.</mixed-citation></ref><ref id="B13"><mixed-citation xmlns:xlink="http://www.w3.org/1999/xlink" xlink:type="simple"><person-group><name name-style="western"><surname>Muesebeck</surname><given-names>CFW</given-names></name><name name-style="western"><surname>Walkley</surname><given-names>LM</given-names></name></person-group> (<year>1951</year>)<article-title> Family Braconidae</article-title>. In: <person-group><name name-style="western"><surname>Muesebeck</surname><given-names>CFW</given-names></name><name name-style="western"><surname>Krombein</surname><given-names>KV</given-names></name><name name-style="western"><surname>Townes</surname><given-names>HK</given-names></name></person-group> (<role>Eds</role>) <source>“Hymenoptera of America North of Mexico - Synoptic catalog”</source>. <publisher-name>U.S. Dept. Agriculture Monograph No. 2</publisher-name>. <fpage>90</fpage>–<lpage>184</lpage>.</mixed-citation></ref></ref-list></tp:taxon-treatment>
