# Supplementary material for: The genus Diolcogaster Ashmead, 1900 (Hymenoptera, Braconidae, Microgastrinae) from China
Source: Zookeys. 2011 Sep 16;(129):49–87. doi: 10.3897/zookeys.129.1201 (PMC3175147; doi:10.3897/zookeys.129.1201)
Supplement: XML Treatment for Diolcogaster alvearia [file zookeys.129.1201-treatment2.xml]

<!DOCTYPE tp:taxon-treatment
  PUBLIC "-//TaxonX//DTD Taxonomic Treatment Publishing DTD v0 20100105//EN" "tax-treatment-NSO.dtd">
<tp:taxon-treatment xmlns:tp="http://www.plazi.org/taxpub"><tp:treatment-meta><mixed-citation publication-type="journal"><person-group><name><surname>Zeng</surname><given-names>Jie</given-names></name><name><surname>He</surname><given-names>Jun-hua</given-names></name><name><surname>Chen</surname><given-names>Xue-xin</given-names></name></person-group><article-title>The genus <italic>Diolcogaster</italic> Ashmead, 1900 (Hymenoptera, Braconidae, Microgastrinae) from China</article-title><source>Zookeys</source><day>16</day><month>9</month><year>2011</year><volume>2011</volume><issue>129</issue><fpage>49</fpage><lpage>87</lpage><pub-id pub-id-type="doi">10.3897/zookeys.129.1201</pub-id></mixed-citation></tp:treatment-meta><tp:nomenclature><tp:taxon-name>
                    	<tp:taxon-name-part taxon-name-part-type="genus">Diolcogaster</tp:taxon-name-part>
                    	<tp:taxon-name-part taxon-name-part-type="species">alvearia</tp:taxon-name-part>
                    <object-id xmlns:xlink="http://www.w3.org/1999/xlink" xlink:type="simple">http://species-id.net/wiki/Diolcogaster_alvearia</object-id>
                    </tp:taxon-name><tp:taxon-authority>(Fabricius, 1798)</tp:taxon-authority><tp:nomenclature-citation-list><tp:nomenclature-citation><tp:taxon-name>Ichneumon alevarius</tp:taxon-name><comment> Fabricius 1798: 232. Holotype female, pinned with labels as follows: “Galliae.” (Kiel)-Zimson 1964 Type Material Fabricius: 369.</comment></tp:nomenclature-citation><tp:nomenclature-citation><tp:taxon-name>Cryptus alvearius</tp:taxon-name><comment> Fabricius 1804, 2: 90.</comment></tp:nomenclature-citation><tp:nomenclature-citation><tp:taxon-name>Microgaster alvearius</tp:taxon-name><comment>(<italic>-ia</italic>): Spinola 1808: 149; Curtis 1830, 6: 321; Haliday 1834: 240; Nees von Esenbeck 1834: 174; Ratzeburg 1852: 50; Ruthe 1860, 4: 153; Fitch 1883, 16: 167; <xref ref-type="bibr" rid="B10">Marshall 1885</xref>: 240; Marshall 1890: 516; Lyle 1918: 107; <xref ref-type="bibr" rid="B4">Fahringer 1935</xref>, 27A(12)(1934): 6; Fahringer 1937, 4(4–6): 331; <xref ref-type="bibr" rid="B16">Telenga 1955</xref>, 5(4): 184; Papp 1959, 51:399; Papp 1960, 12: 119.</comment></tp:nomenclature-citation><tp:nomenclature-citation><tp:taxon-name>Protomicroplitis alevarius</tp:taxon-name><comment>:<xref ref-type="bibr" rid="B14">Nixon 1965</xref>: 250.</comment></tp:nomenclature-citation><tp:nomenclature-citation><tp:taxon-name>Diolcogaster alvearia</tp:taxon-name><comment>: <xref ref-type="bibr" rid="B11">Mason 1981</xref>: 114; <xref ref-type="bibr" rid="B3">Chen and Song 2004</xref>: 175.</comment></tp:nomenclature-citation></tp:nomenclature-citation-list></tp:nomenclature><tp:treatment-sec sec-type="Host"><title>Host.</title><p> <italic><tp:taxon-name>Alcis repandata</tp:taxon-name></italic>; <italic><tp:taxon-name>Croesus septentrionalis</tp:taxon-name></italic>; <italic><tp:taxon-name>Hypomecis</tp:taxon-name></italic> [<italic><tp:taxon-name>Clematis</tp:taxon-name></italic>]; <italic><tp:taxon-name>Menophra abruptaria</tp:taxon-name></italic>; <italic><tp:taxon-name>Opisthograptis luteolata</tp:taxon-name></italic>; <italic><tp:taxon-name>Ourapteryx sambucaria</tp:taxon-name></italic>; <italic><tp:taxon-name>Peribatodes rhomboidaria</tp:taxon-name></italic> (Yu &amp; van Achterberg, 2004).</p></tp:treatment-sec><tp:treatment-sec sec-type="Distribution"><title>Distribution.</title><p> China (Gansu, Fujian); Austria, Bulgaria, Czechoslovakia, France, Germany, Hungary, Italy, Moldova, Netherlands, Romania, Russia, Slovakia, Slovenia, Spain, Switzerland, Turkey, United Kingdom, Yugoslavia.</p></tp:treatment-sec><tp:treatment-sec sec-type="Remarks"><title>Remarks.</title><p> No specimens were available for this study. However, the description of this species by <xref ref-type="bibr" rid="B3">Chen and Song (2004)</xref> based on the specimens collected from Fujian is obviously different from that by <xref ref-type="bibr" rid="B16">Telenga (1955)</xref>. Telenga described this species with <!--PageBreak-->mesoscutum coriaceous-rugose, dull; areolet 4-sided; and T1 parallel-sided while Chen &amp; Song stated that this species has the mesoscutum with fine punctures anteriorly but almost smooth posteriorly; areolet 3-sided; and T1 broadening posteriorly. Therefore, the specimens identified by Chen &amp; Song (2004) need further examination.</p></tp:treatment-sec><ref-list><ref id="B10"><mixed-citation xmlns:xlink="http://www.w3.org/1999/xlink" xlink:type="simple"><person-group><name name-style="western"><surname>Marshall</surname><given-names>TA</given-names></name></person-group> (<year>1885</year>)<article-title> Monograph of British Braconidae. Part I.</article-title><source>Transactions of the Entomological Society of London </source><volume>1885</volume>: <fpage>1</fpage>-<lpage>280</lpage>.</mixed-citation></ref><ref id="B4"><mixed-citation xmlns:xlink="http://www.w3.org/1999/xlink" xlink:type="simple"><!--PageBreak--><person-group><name name-style="western"><surname>Fahringer</surname><given-names>J</given-names></name></person-group> (<year>1935</year>)<article-title> Schwedisch-chinesische wissenschaftliche Expedition nach den nordwestlichen Provinzen Chinas, 26. Hymenoptera. 4. Braconidae Kirby</article-title>. <source>Arkiv foer Zoologi</source><volume>27A</volume>(<issue>12</issue>)(1934): <fpage>1</fpage>–<lpage>15</lpage>.</mixed-citation></ref><ref id="B16"><mixed-citation xmlns:xlink="http://www.w3.org/1999/xlink" xlink:type="simple"><person-group><name name-style="western"><surname>Telenga</surname><given-names>NA</given-names></name></person-group> (<year>1955</year>)<article-title> Braconidae, subfamily Microgasterinae, subfamily Agathinae</article-title>. <source>Fauna USSR, Hymenoptera</source><volume>5</volume>(<issue>4</issue>). <lpage>311</lpage>pp. [Translated from Russian by Israel Program for Scientific Translation, Jerusalem, 1964]</mixed-citation></ref><ref id="B14"><mixed-citation xmlns:xlink="http://www.w3.org/1999/xlink" xlink:type="simple"><person-group><name name-style="western"><surname>Nixon</surname><given-names>GEJ</given-names></name></person-group> (<year>1965</year>)<article-title> A reclassification of the tribe Microgasterini (Hymenoptera: Braconidae).</article-title><source>Bulletin of the British Museum (Natural History), Entomology series Supplement </source><volume>2</volume>: <fpage>1</fpage>-<lpage>284</lpage>.</mixed-citation></ref><ref id="B11"><mixed-citation xmlns:xlink="http://www.w3.org/1999/xlink" xlink:type="simple"><person-group><name name-style="western"><surname>Mason</surname><given-names>WRM</given-names></name></person-group> (<year>1981</year>)<article-title> The polyphyletic nature of <italic>Apanteles</italic> Förster (Hymenoptera: Braconidae): A phylogeny and reclassification of Microgastrinae.</article-title><source>Memoirs of the Entomological Society of Canada. No. 115</source>, <lpage>147</lpage>pp.</mixed-citation></ref><ref id="B3"><mixed-citation xmlns:xlink="http://www.w3.org/1999/xlink" xlink:type="simple"><person-group><name name-style="western"><surname>Chen</surname><given-names>Jiahua</given-names></name><name name-style="western"><surname>Song</surname><given-names>Dongbao</given-names></name></person-group> (<year>2004</year>)<source> [Systematic studies on Microgastrinae of China (Hymenoptera: Braconidae).] (in Chinese with English summary)</source>. <publisher-name>Fujian Scientific Publisher</publisher-name>. <publisher-loc>Fuzhow, China</publisher-loc>, <lpage>354</lpage> pp.</mixed-citation></ref></ref-list></tp:taxon-treatment>
