# Supplementary material for: The genus Diolcogaster Ashmead, 1900 (Hymenoptera, Braconidae, Microgastrinae) from China
Source: Zookeys. 2011 Sep 16;(129):49–87. doi: 10.3897/zookeys.129.1201 (PMC3175147; doi:10.3897/zookeys.129.1201)
Supplement: XML Treatment for Diolcogaster chaoi [file zookeys.129.1201-treatment5.xml]

<!DOCTYPE tp:taxon-treatment
  PUBLIC "-//TaxonX//DTD Taxonomic Treatment Publishing DTD v0 20100105//EN" "tax-treatment-NSO.dtd">
<tp:taxon-treatment xmlns:tp="http://www.plazi.org/taxpub"><tp:treatment-meta><mixed-citation publication-type="journal"><person-group><name><surname>Zeng</surname><given-names>Jie</given-names></name><name><surname>He</surname><given-names>Jun-hua</given-names></name><name><surname>Chen</surname><given-names>Xue-xin</given-names></name></person-group><article-title>The genus <italic>Diolcogaster</italic> Ashmead, 1900 (Hymenoptera, Braconidae, Microgastrinae) from China</article-title><source>Zookeys</source><day>16</day><month>9</month><year>2011</year><volume>2011</volume><issue>129</issue><fpage>49</fpage><lpage>87</lpage><pub-id pub-id-type="doi">10.3897/zookeys.129.1201</pub-id></mixed-citation></tp:treatment-meta><tp:nomenclature><tp:taxon-name>
                    	<tp:taxon-name-part taxon-name-part-type="genus">Diolcogaster</tp:taxon-name-part>
                    	<tp:taxon-name-part taxon-name-part-type="species">chaoi</tp:taxon-name-part>
                    <object-id xmlns:xlink="http://www.w3.org/1999/xlink" xlink:type="simple">http://species-id.net/wiki/Diolcogaster_chaoi</object-id>
                    </tp:taxon-name><tp:taxon-authority>(Luo &amp; You, 2003)</tp:taxon-authority><xref ref-type="fig" rid="F6">Figs 41–48</xref><tp:nomenclature-citation-list><tp:nomenclature-citation><tp:taxon-name>Caracallatus chaoi</tp:taxon-name><comment><xref ref-type="bibr" rid="B7">Luo and You 2003</xref>: 121. Holotype female, pinned with labels as follows: “1♀, Huishui, Guizhou, 1100M, 2001-X-24, legs. Luo Qinghuai” in Guizhou Normal University, Guiyang, China.</comment></tp:nomenclature-citation><tp:nomenclature-citation><tp:taxon-name>Diolcogaster chaoi</tp:taxon-name><comment>: <xref ref-type="bibr" rid="B8">Luo and You 2005</xref>, 27: 50.</comment></tp:nomenclature-citation></tp:nomenclature-citation-list></tp:nomenclature><tp:treatment-sec sec-type="Material examined"><title>Material examined.</title><p> 1♀, Wanjia, Mayanghe (<named-content xmlns:xlink="http://www.w3.org/1999/xlink" content-type="dwc:verbatimCoordinates" xlink:type="simple">108°13'E, 28°35'N</named-content> ~ <named-content xmlns:xlink="http://www.w3.org/1999/xlink" content-type="dwc:verbatimCoordinates" xlink:type="simple">108°21'E, 28°41'N</named-content>), Guizhou, 2007. IX. 27–30, legs. Zhu Lanlan, No. 200708137; 1♀, Huangguatuo, Mayanghe (<named-content xmlns:xlink="http://www.w3.org/1999/xlink" content-type="dwc:verbatimCoordinates" xlink:type="simple">108°13'E, 28°35'N</named-content> ~ <named-content xmlns:xlink="http://www.w3.org/1999/xlink" content-type="dwc:verbatimCoordinates" xlink:type="simple">108°21'E, 28°41'N</named-content>), Guizhou, 2007. X. 1, legs. Liu Jingxian, No. 200709045; 1♀, Nanxi (<named-content xmlns:xlink="http://www.w3.org/1999/xlink" content-type="dwc:verbatimCoordinates" xlink:type="simple">103°50'E, 22°35'N</named-content> ~ <named-content xmlns:xlink="http://www.w3.org/1999/xlink" content-type="dwc:verbatimCoordinates" xlink:type="simple">103°57'E, 22°40'N</named-content>), Hekou, Yunnan, 2003. VII. 20–21, legs. Xu Zaifu, No. 20055292; 1♀, Mt. Jianfengling (<named-content xmlns:xlink="http://www.w3.org/1999/xlink" content-type="dwc:verbatimCoordinates" xlink:type="simple">108°48'E, 18°41'N</named-content> ~ <named-content xmlns:xlink="http://www.w3.org/1999/xlink" content-type="dwc:verbatimCoordinates" xlink:type="simple">108°49'E, 18°42'N</named-content>), Ledong, Hainan, 2007. VI. 5–7, light trap, legs. Liu Jingxian, No. 200703638; 1♂, Mt. Wuzhi (<named-content xmlns:xlink="http://www.w3.org/1999/xlink" content-type="dwc:verbatimCoordinates" xlink:type="simple">109°39'E, 18°51'N</named-content> ~ <named-content xmlns:xlink="http://www.w3.org/1999/xlink" content-type="dwc:verbatimCoordinates" xlink:type="simple">109°41'E, 18°54'N</named-content>),<!--PageBreak--> Shuiman, Hainan, 2007. V. 15–20, legs. Weng Liqiong, No. 200804008; 1♀, Mt. Bawangling (<named-content xmlns:xlink="http://www.w3.org/1999/xlink" content-type="dwc:verbatimCoordinates" xlink:type="simple">109°02'E, 19°05'N</named-content> ~ <named-content xmlns:xlink="http://www.w3.org/1999/xlink" content-type="dwc:verbatimCoordinates" xlink:type="simple">109°04'E, 19°08'N</named-content>), Changjiang, Hainan, 2007. VI. 9–10, legs. Liu Jingxian, No. 200703588; 1♀, Mt. Yinggeling (<named-content xmlns:xlink="http://www.w3.org/1999/xlink" content-type="dwc:verbatimCoordinates" xlink:type="simple">109°11'E, 18°49'N</named-content> ~ <named-content xmlns:xlink="http://www.w3.org/1999/xlink" content-type="dwc:verbatimCoordinates" xlink:type="simple">109°34'E, 19°08'N</named-content>), Baisha, Hainan, 2008. XI. 18, legs. Tan Jiangli, No. 200805272; 1♂, Mt. Yinggeling (<named-content xmlns:xlink="http://www.w3.org/1999/xlink" content-type="dwc:verbatimCoordinates" xlink:type="simple">109°11'E, 18°49'N</named-content> ~ <named-content xmlns:xlink="http://www.w3.org/1999/xlink" content-type="dwc:verbatimCoordinates" xlink:type="simple">109°34'E, 19°08'N</named-content>), Baisha, Hainan, 2008. XI. 18, legs. Tan Jiangli, No. 200805265; 1♀, Mt. Yinggeling (<named-content xmlns:xlink="http://www.w3.org/1999/xlink" content-type="dwc:verbatimCoordinates" xlink:type="simple">109°31'E, 19°04'N</named-content>), Baisha, Hainan, 2007. V. 28-VI. 3, legs. Weng Liqiong, No. 200804192; 1♀, Mt. Yinggeling (<named-content xmlns:xlink="http://www.w3.org/1999/xlink" content-type="dwc:verbatimCoordinates" xlink:type="simple">109°11'E, 18°49'N</named-content> ~ <named-content xmlns:xlink="http://www.w3.org/1999/xlink" content-type="dwc:verbatimCoordinates" xlink:type="simple">109°34'E, 19°08'N</named-content>), Baisha, Hainan, 2008. XI. 17, legs. Wan Manman, No. 200805447; 2♂♂, Mt. Yinggeling (<named-content xmlns:xlink="http://www.w3.org/1999/xlink" content-type="dwc:verbatimCoordinates" xlink:type="simple">109°11'E, 18°49'N</named-content> ~ <named-content xmlns:xlink="http://www.w3.org/1999/xlink" content-type="dwc:verbatimCoordinates" xlink:type="simple">109°34'E, 19°08'N</named-content>), Baisha, Hainan, 2008. XI. 17, legs. Wan Manman, No. 200805453, 200805481; 1♂, Mt. Diaoluo (<named-content xmlns:xlink="http://www.w3.org/1999/xlink" content-type="dwc:verbatimCoordinates" xlink:type="simple">109°53'E, 18°39'N</named-content> ~ <named-content xmlns:xlink="http://www.w3.org/1999/xlink" content-type="dwc:verbatimCoordinates" xlink:type="simple">109°58'E, 18°42'N</named-content>), Lingshui, Hainan, 2006. VII. 16–17, legs. Liu Jingxian, No. 200802233; 1♂, Yacheng (<named-content xmlns:xlink="http://www.w3.org/1999/xlink" content-type="dwc:verbatimCoordinates" xlink:type="simple">109°09'E, 18°09'N</named-content> ~ <named-content xmlns:xlink="http://www.w3.org/1999/xlink" content-type="dwc:verbatimCoordinates" xlink:type="simple">109°31'E, 18°26'N</named-content>), Sanya, Hainan, 2008. XI. 21, legs. Wang Manman, No. 200805044; 1♀, Mt. Qingyun (<named-content xmlns:xlink="http://www.w3.org/1999/xlink" content-type="dwc:verbatimCoordinates" xlink:type="simple">118°54'E, 25°43'N</named-content> ~ <named-content xmlns:xlink="http://www.w3.org/1999/xlink" content-type="dwc:verbatimCoordinates" xlink:type="simple">119°01'E, 25°48'N</named-content>), Yongtai, Fujian, 2002. IX. 18, legs. Yu Xiaoxia, No. 20023506.</p><p><bold>Host</bold>. Unknown.</p></tp:treatment-sec><tp:treatment-sec sec-type="Distribution"><title>Distribution.</title><p> China (Fujian, Hainan, Guizhou, Yunnan).</p></tp:treatment-sec><tp:treatment-sec><!--Section generated to contain objects referenced in tp:taxon-treatment.--><fig id="F6" position="float" orientation="portrait"><label>Figures 41–48.</label><caption><p><italic><tp:taxon-name>Diolcogaster chaoi</tp:taxon-name></italic> (Luo &amp; You, 2003) <bold>41</bold> habitus, lateral view <bold>42</bold> antennae <bold>43</bold> fore wing <bold>44</bold> head, dorsal view <bold>45</bold> head, frontal view <bold>46</bold> scutellum and propodeum, dorsal view <bold>47</bold> T1–3, dorsal view <bold>48</bold> hypopygium and ovipositor sheaths, lateral view. Scale line = 0.5 mm.</p></caption><graphic xmlns:xlink="http://www.w3.org/1999/xlink" xlink:href="ZooKeys-129-049-g006.jpg" position="float" orientation="portrait" xlink:type="simple"/></fig></tp:treatment-sec><ref-list><ref id="B7"><mixed-citation xmlns:xlink="http://www.w3.org/1999/xlink" xlink:type="simple"><person-group><name name-style="western"><surname>Luo</surname><given-names>QH</given-names></name><name name-style="western"><surname>You</surname><given-names>LS</given-names></name></person-group> (<year>2003</year>)<article-title> Description of a new genus and a new species of Microgastrinae (Hymenoptera: Braconidae) in China.</article-title><source>Wuyi Science Journal </source><volume>19</volume>: <fpage>121</fpage>-<lpage>125</lpage>.</mixed-citation></ref><ref id="B8"><mixed-citation xmlns:xlink="http://www.w3.org/1999/xlink" xlink:type="simple"><person-group><name name-style="western"><surname>Luo</surname><given-names>QH</given-names></name><name name-style="western"><surname>You</surname><given-names>LS</given-names></name></person-group> (<year>2005</year>)<article-title> Description of a new species and a new combination of Microgastrinae (Hymenoptera:Braconidae) from China.</article-title><source>Entomotaxonomia </source><volume>27</volume> (<issue>1</issue>): <fpage>50</fpage>-<lpage>56</lpage>.</mixed-citation></ref></ref-list></tp:taxon-treatment>
