# Supplementary material for: The genus Diolcogaster Ashmead, 1900 (Hymenoptera, Braconidae, Microgastrinae) from China
Source: Zookeys. 2011 Sep 16;(129):49–87. doi: 10.3897/zookeys.129.1201 (PMC3175147; doi:10.3897/zookeys.129.1201)
Supplement: XML Treatment for Diolcogaster ineminens [file zookeys.129.1201-treatment7.xml]

<!DOCTYPE tp:taxon-treatment
  PUBLIC "-//TaxonX//DTD Taxonomic Treatment Publishing DTD v0 20100105//EN" "tax-treatment-NSO.dtd">
<tp:taxon-treatment xmlns:tp="http://www.plazi.org/taxpub"><tp:treatment-meta><mixed-citation publication-type="journal"><person-group><name><surname>Zeng</surname><given-names>Jie</given-names></name><name><surname>He</surname><given-names>Jun-hua</given-names></name><name><surname>Chen</surname><given-names>Xue-xin</given-names></name></person-group><article-title>The genus <italic>Diolcogaster</italic> Ashmead, 1900 (Hymenoptera, Braconidae, Microgastrinae) from China</article-title><source>Zookeys</source><day>16</day><month>9</month><year>2011</year><volume>2011</volume><issue>129</issue><fpage>49</fpage><lpage>87</lpage><pub-id pub-id-type="doi">10.3897/zookeys.129.1201</pub-id></mixed-citation></tp:treatment-meta><tp:nomenclature><tp:taxon-name>
                    	<tp:taxon-name-part taxon-name-part-type="genus">Diolcogaster</tp:taxon-name-part>
                    	<tp:taxon-name-part taxon-name-part-type="species">ineminens</tp:taxon-name-part>
                    <object-id xmlns:xlink="http://www.w3.org/1999/xlink" xlink:type="simple">urn:lsid:zoobank.org:act:65742BCC-8FF2-44C8-8011-660622E13D61</object-id>
                    <object-id xmlns:xlink="http://www.w3.org/1999/xlink" xlink:type="simple">http://species-id.net/wiki/Diolcogaster_ineminens</object-id>
                    </tp:taxon-name><tp:taxon-authority>Zeng &amp; Chen</tp:taxon-authority><tp:taxon-status xmlns:xlink="http://www.w3.org/1999/xlink" xlink:type="simple">sp. n.</tp:taxon-status><xref ref-type="fig" rid="F4">Figs 25–32</xref></tp:nomenclature><tp:treatment-sec sec-type="Description"><title>Description.</title><p> Female. Body length 3.8 mm, fore wing length 4.5 mm.</p><p>Head. Oval in anterior view, with antennal sockets high above middle level of eyes; transverse in dorsal view, 1.5× as wide as long and almost as long as mesoscutum, with very dense short setae except the sharply constricted and highly polished area behind lateral ocelli. Ocelli small, in a low triangle, the transverse, posterior tangent to the anterior ocellus just cutting the posterior pair. POL:OD:OOL=6.8:5.0:6.0. Vertex shiny, convex, with distantly discrete large punctures out of ocular area; frons polished and without setae in large part but densely rugose-punctate and setose adjacent to eye margin; face slightly convex, also shiny, densely setigerous-punctate, with an indistinct longitudinal median keel that neither extend to dorsal margin of face nor extend to clypeus, width of face 0.7× as high as eye and clypeus combined (22.7:33.3); eyes large, inner margin of eyes parallel, 1.6× as high as wide (30.0:18.5); temple and gena shiny, densely but finely transversely striate-punctate, with appressed setae. Clypeus densely rugulose, slightly convex; tentorial pits large, distance between tentorial pits 2.5× as long as distance from pit to eye margin; malar space short, 0.2× as long as eye height. Antennae long and thin with the preapical segment more than 1.75× as long as wide; flagellomeres not thickened apically, without bristly setosity, with placodes arranged regularly in 2 ranks; apical segment broken. Flagellomere proportion: 2 L/W=4.6 , 8 L/W=2.6, 14 L/W=1.8; L 2/14=2.1; W 2/14=0.5.</p><p>Mesosoma. Pronotum flattened, shiny, with a broad and deep foveate ventral furrow laterally, densely setigerous-punctateabove. Mesoscutum shiny, with very dense and evenly departed punctures, more or less rugose-punctate posteromedially, with dense short setae all over; notauli not impressed. Disc of scutellum also shiny, covex, more densely punctate than mesoscutum, setose; its rugose tip at middle widely inte<!--PageBreak-->rrupting the posterior, polished band of scutellum. Lateral part of the polished band distinctly convex anteriorly. Anterior margin of the postscutellum closely applied to the posterior margin of the scutellum so that, laterally, the phragma of scutellum is completely hidden. Scutellar sulcus deep and broad, with few strong longitudinal carinae, its width almost as long as scutellum (24.0:25.0). Propodeum strongly and coarsely rugose, with strong costulae around spiracles, with a strong complete median keel. <!--PageBreak-->Mesopleuron polished above precoxal sulcus, with very shallow and distantly discrete punctures on ventral half, with setigerous-punctures anteriorly and below precoxal sulcus; precoxal sulcus very shallow, indistinct, densely and shallowly punctate.</p><p>Wings. Forewing with a large 3-sided areolet; vein r arising from distal 1/2 of pterostigma, far behind the middle, very obliquely placed on the pterostigma, meeting vein 2-SR at 110 degree angle. Vein 1-R1 (metacarp) with distal end sharply defined, 5.8× as long as its distance from the apex of the marginal cell and 1.4× as long as pterostigma, pterostigma 3.4× as long as wide; r:2-SR:length of pterostigma=15.0:11.0:37.0. Width of 1st discal cell:height of 1st discal cell =37.0:26.0; 1-CU1:2-CU1:m-cu=10.0:20.0:13.0. Hind wing with vannal lobe evenly covex, fringed with long setae throughout.</p><p>Legs. Long and strong. Hind coxa large, shiny, with outer and dorsal surface very densely rugulose-punctate, evenly setose all over; just reaching to anterior margin of T3. Hind tibia swollen medially and then slightly narrowed apically, 0.9× as long as hind tarsus (85.0:93.5), outer surface without spines. Inner hind tibial spurs longer than outer one, 0.5× as long as hind basitarsus (22.0:42.5); fourth tarsal segment shorter than fifth tarsal segment (9.0:14.0); apical segment of the front tarsus without a spine. Tarsal claws simple.</p><p>Metasoma. Shorter than mesosoma. T1, T2 and anterior half of T3 strongly sclerotised. T1 parallel-sided, roundly constricted at apex, longitudinally strigous-punctate all over; scattered with appressed setae, denser on posterior 1/4; bearing a distinct median groove with smooth edges; 1.9× as long as its width and 1.2 as long as T2. T2 longitudinally aciculate with interspaces rugose and without setae, without trace of median field, with anterior margin back off each side out of the middle, 0.8× as long as wide and twice as long as T3. T3 subrectangular, with posterior half less sclerotised, also longitudinally aciculate but more finely than T2. Tergites posterior to T3 membranous, polished, sparsely setose. Ovipositor sheath with even width, slightly decurved, without modified apical setae. Hypopygium large, evenly sclerotised, polished with sparse long fine setae apically, apex not surpassing the last tergite.</p><p>Colour. Body black, metasoma mostly yellowish brown, more or less transparent. Antennae with scape, pedicel, apical 1/3 of flagellum and outer surface of basal 1/3 of flagellum brown, middle 1/3 and outer surface of basal 1/3 of flagellum white. Labrum dark brown and lightened downwards, labium bright yellow with brown margin, palpi brown. Tegula yellowish brown. Fore and middle legs yellow at base, darkened apically to brown. Hind coxa black, except the reddish apex; trochanter yellow; femur and tibia dark brown except the reddish basal halves; tarsi brown, gradually and slightly lightened apically; tibial spurs whitish yellow. T1 and T2 dark brown, T3 also dark brown anteriorly, then gradually lightened apically to yellowish brown and more or less transparent; apical segment and ovipositor sheaths also brown. Wings hyaline; veins and pterostigma brown, except the basal pale spot of pterostigma.</p><p>Variation. Individuals from Fujian with basal 1/3 of flagellum brown just like inner surface.</p><fig id="F4" position="float" orientation="portrait"><label>Figures 25–32.</label><caption><p><italic><tp:taxon-name>Diolcogaster ineminens</tp:taxon-name></italic> Zeng &amp; Chen, sp. n. <bold>25</bold> habitus, lateral view <bold>26</bold> antennae <bold>27</bold> fore wing <bold>28</bold> head, dorsal view <bold>29</bold> head, frontal view <bold>30</bold> scutellum and propodeum, dorsal view <bold>31</bold> T1–3, dorsal view <bold>32</bold> hypopygium and ovipositor sheaths, lateral view. Scale line = 0.5 mm.</p></caption><graphic xmlns:xlink="http://www.w3.org/1999/xlink" xlink:href="ZooKeys-129-049-g004.jpg" position="float" orientation="portrait" xlink:type="simple"/></fig></tp:treatment-sec><tp:treatment-sec sec-type="Male"><title>Male.</title><p> Unknown.<!--PageBreak--></p></tp:treatment-sec><tp:treatment-sec sec-type="Host"><title>Host.</title><p> Unknown.</p></tp:treatment-sec><tp:treatment-sec sec-type="Material examined"><title>Material examined.</title><p> Holotype: ♀, Mt. Nanling (<named-content xmlns:xlink="http://www.w3.org/1999/xlink" content-type="dwc:verbatimCoordinates" xlink:type="simple">112°59'E, 24°53'N</named-content> ~ <named-content xmlns:xlink="http://www.w3.org/1999/xlink" content-type="dwc:verbatimCoordinates" xlink:type="simple">113°05'E, 24°56'N</named-content>), Ruyuan, Guangdong, 2004. VIII. 4, legs. Xu Zaifu, No. 20049886. Paratype: 2♀♀, Mt. Longqi (<named-content xmlns:xlink="http://www.w3.org/1999/xlink" content-type="dwc:verbatimCoordinates" xlink:type="simple">117°37'E, 26°15'N</named-content> ~ <named-content xmlns:xlink="http://www.w3.org/1999/xlink" content-type="dwc:verbatimCoordinates" xlink:type="simple">117°39'E, 26°16'N</named-content>), Jiangle, Fujian, 1991. VII. 8, legs. Liu Changming, No. 20006911, 20006940; 1♀, Mt. Gutian (<named-content xmlns:xlink="http://www.w3.org/1999/xlink" content-type="dwc:verbatimCoordinates" xlink:type="simple">118°07'E, 29°14'N</named-content> ~ <named-content xmlns:xlink="http://www.w3.org/1999/xlink" content-type="dwc:verbatimCoordinates" xlink:type="simple">118°10'E, 29°16'N</named-content>), Kaihua, Zhejiang, 2005. VII. 3, legs. Chen Xuexin, No. 200616278; 1♀, Mt. Gutian (<named-content xmlns:xlink="http://www.w3.org/1999/xlink" content-type="dwc:verbatimCoordinates" xlink:type="simple">118°07'E, 29°14'N</named-content> ~ <named-content xmlns:xlink="http://www.w3.org/1999/xlink" content-type="dwc:verbatimCoordinates" xlink:type="simple">118°10'E, 29°16'N</named-content>), Kaihua, Zhejiang, 2005. VII. 2, legs. Wu Qiong, No. 200616765; 1♀, Mt. Gutian (<named-content xmlns:xlink="http://www.w3.org/1999/xlink" content-type="dwc:verbatimCoordinates" xlink:type="simple">118°07'E, 29°14'N</named-content> ~ <named-content xmlns:xlink="http://www.w3.org/1999/xlink" content-type="dwc:verbatimCoordinates" xlink:type="simple">118°10'E, 29°16'N</named-content>), Kaihua, Zhejiang, 2005. VII. 3, legs. Wu Qiong, No. 200616991.</p></tp:treatment-sec><tp:treatment-sec sec-type="Etymology"><title>Etymology.</title><p> The specific name “ineminens” derives from the Latin prefixion “in-” and adjective “eninens”, referring to T2 without a raised median field.</p></tp:treatment-sec><tp:treatment-sec sec-type="Distribution"><title>Distribution.</title><p> China (Zhejiang, Fujian, Guangdong).</p></tp:treatment-sec><tp:treatment-sec sec-type="Remarks"><title>Remarks.</title><p> This species is similar to <italic><tp:taxon-name>Diolcogaster abdominalis</tp:taxon-name></italic> (Nees, 1834), but can be distinguished by the ovipositor sheath without modified seta (the latter has ovipositor sheath with a row of four fine black setae, arising from the lower margin); pterostigma emitting radius much distal to middle (the latter with pterostigma emitting radius at most slightly beyond middle); and radial cell of fore wing normal (the latter with radial cell abruptly narrowed apically).</p></tp:treatment-sec></tp:taxon-treatment>
