# Supplementary material for: The genus Diolcogaster Ashmead, 1900 (Hymenoptera, Braconidae, Microgastrinae) from China
Source: Zookeys. 2011 Sep 16;(129):49–87. doi: 10.3897/zookeys.129.1201 (PMC3175147; doi:10.3897/zookeys.129.1201)
Supplement: XML Treatment for Diolcogaster perniciosa [file zookeys.129.1201-treatment9.xml]

<!DOCTYPE tp:taxon-treatment
  PUBLIC "-//TaxonX//DTD Taxonomic Treatment Publishing DTD v0 20100105//EN" "tax-treatment-NSO.dtd">
<tp:taxon-treatment xmlns:tp="http://www.plazi.org/taxpub"><tp:treatment-meta><mixed-citation publication-type="journal"><person-group><name><surname>Zeng</surname><given-names>Jie</given-names></name><name><surname>He</surname><given-names>Jun-hua</given-names></name><name><surname>Chen</surname><given-names>Xue-xin</given-names></name></person-group><article-title>The genus <italic>Diolcogaster</italic> Ashmead, 1900 (Hymenoptera, Braconidae, Microgastrinae) from China</article-title><source>Zookeys</source><day>16</day><month>9</month><year>2011</year><volume>2011</volume><issue>129</issue><fpage>49</fpage><lpage>87</lpage><pub-id pub-id-type="doi">10.3897/zookeys.129.1201</pub-id></mixed-citation></tp:treatment-meta><tp:nomenclature><tp:taxon-name>
                    	<tp:taxon-name-part taxon-name-part-type="genus">Diolcogaster</tp:taxon-name-part>
                    	<tp:taxon-name-part taxon-name-part-type="species">perniciosa</tp:taxon-name-part>
                    <object-id xmlns:xlink="http://www.w3.org/1999/xlink" xlink:type="simple">http://species-id.net/wiki/Diolcogaster_perniciosa</object-id>
                    </tp:taxon-name><tp:taxon-authority>(Wilkinson, 1929)</tp:taxon-authority><xref ref-type="fig" rid="F11">Figs 81–88</xref><tp:nomenclature-citation-list><tp:nomenclature-citation><tp:taxon-name>Microgaster perniciosa</tp:taxon-name><comment><xref ref-type="bibr" rid="B21">Wilkinson 1929</xref>, 77: 122. Holotype female, pinned with labels as follows: “Australia: Victoria” undated (London, ♀, 3.c. 1310).</comment></tp:nomenclature-citation><tp:nomenclature-citation><tp:taxon-name>Protomicroplitis perniciosa</tp:taxon-name><comment>: <xref ref-type="bibr" rid="B14">Nixon 1965</xref>: 248.</comment></tp:nomenclature-citation></tp:nomenclature-citation-list></tp:nomenclature><tp:treatment-sec sec-type="Material examined"><title>Material examined.</title><p> 1♀, Mt. Longqi (<named-content xmlns:xlink="http://www.w3.org/1999/xlink" content-type="dwc:verbatimCoordinates" xlink:type="simple">117°37'E, 26°15'N</named-content> ~ <named-content xmlns:xlink="http://www.w3.org/1999/xlink" content-type="dwc:verbatimCoordinates" xlink:type="simple">117°39'E, 26°16'N</named-content>), Jiangle, Fujian, 1991. VII. 1, legs. Liu Changming, No. 20006438; 1♀, West Mt. Tianmu (<named-content xmlns:xlink="http://www.w3.org/1999/xlink" content-type="dwc:verbatimCoordinates" xlink:type="simple">119°23'E, 30°20'N</named-content> ~ <named-content xmlns:xlink="http://www.w3.org/1999/xlink" content-type="dwc:verbatimCoordinates" xlink:type="simple">119°24'E, 30°20'N</named-content>), Linan, Zhejiang, 1995. V. 9, legs. Du Yuzhou, No. 977839; 1♀, Mangkuan (<named-content xmlns:xlink="http://www.w3.org/1999/xlink" content-type="dwc:verbatimCoordinates" xlink:type="simple">98°51'E, 25°26'N</named-content> ~ <named-content xmlns:xlink="http://www.w3.org/1999/xlink" content-type="dwc:verbatimCoordinates" xlink:type="simple">98°53'E, 25°27'N</named-content>), Baoshan, Yunnan, 2006. VII. 18, legs. Zeng Jie, No. 200801846; 1♀, Shaba (<named-content xmlns:xlink="http://www.w3.org/1999/xlink" content-type="dwc:verbatimCoordinates" xlink:type="simple">98°42'E, 25°23'N</named-content> ~ <named-content xmlns:xlink="http://www.w3.org/1999/xlink" content-type="dwc:verbatimCoordinates" xlink:type="simple">98°43'E, 25°24'N</named-content>), Jietou, Tengchong, Yunnan, 2009. V. 13, legs. Wang Manman, No. 200904443; 1♀, Langsu, Tongbiguan (<named-content xmlns:xlink="http://www.w3.org/1999/xlink" content-type="dwc:verbatimCoordinates" xlink:type="simple">97°38'E, 24°37'N</named-content>), Yingjiang, Yunnan, 2009. V. 16, legs. Wang Manman, No. 200905077; 1♀, Langsu, Tongbiguan (<named-content xmlns:xlink="http://www.w3.org/1999/xlink" content-type="dwc:verbatimCoordinates" xlink:type="simple">97°38'E, 24°37'N</named-content>), Yingjiang, Yunnan, 2009. V. 16, legs. Zeng Jie, No. 200904674; 1♀, Mulianhuatang (<named-content xmlns:xlink="http://www.w3.org/1999/xlink" content-type="dwc:verbatimCoordinates" xlink:type="simple">97°39'E, 24°36'N</named-content>), Tongbiguan, Yingjiang, Yunnan, 2009. V. 20, legs. Zeng Jie, <!--PageBreak-->No. 200905319; 1♀, Mt. Cangshan (<named-content xmlns:xlink="http://www.w3.org/1999/xlink" content-type="dwc:verbatimCoordinates" xlink:type="simple">100°10'E, 25°38'N</named-content>), Dali, Yunnan, 2009. V. 25, legs. Wang Manman, No. 200904181; 1♀, Xiangshuwan (<named-content xmlns:xlink="http://www.w3.org/1999/xlink" content-type="dwc:verbatimCoordinates" xlink:type="simple">107°13'E, 28°12'N</named-content>), Kuankuoshui Natural Reserve, Suiyang, Guizhou, 2010. VI. 3, legs. Chai Hongfei, No. 201004207; 3♀♀, Xiangshuwan (<named-content xmlns:xlink="http://www.w3.org/1999/xlink" content-type="dwc:verbatimCoordinates" xlink:type="simple">107°13'E, 28°12'N</named-content>), Kuankuoshui Natural Reserve, Suiyang, Guizhou, 2010. VI. 4, legs. Tan Jiangli, No. 201002737, 201002748, 201002749; 2♀♀, Kuankuoshui Natural Reserve (<named-content xmlns:xlink="http://www.w3.org/1999/xlink" content-type="dwc:verbatimCoordinates" xlink:type="simple">107°14'E, 28°22'N ~ 107°15'E, 28°22'N</named-content>), Suiyang, Guizhou, 2010. VI. 5, legs. Tang Pu, No. 201001371, 201001662; 1♀, the core area of Kuankuoshui Natural Reserve (<named-content xmlns:xlink="http://www.w3.org/1999/xlink" content-type="dwc:verbatimCoordinates" xlink:type="simple">107°15'E, 28°22'N</named-content>), Suiyang, Guizhou, 2010. VI. 6–7, legs. Tan Jiangli, No. 201000857; 1♀, Shilingou (<named-content xmlns:xlink="http://www.w3.org/1999/xlink" content-type="dwc:verbatimCoordinates" xlink:type="simple">107°15'E, 28°22'N</named-content>), Kuankuoshui Natural Reserve, Suiyang, Guizhou, 2010. VI. 9, legs. Tan Jiangli, No. 201005532; 1♀, Jiulongshan (<named-content xmlns:xlink="http://www.w3.org/1999/xlink" content-type="dwc:verbatimCoordinates" xlink:type="simple">106°35'E, 26°08'N</named-content>), Huishui, Guizhou, 2010. VI. 11, legs. Zeng Jie, No. 201003863.</p></tp:treatment-sec><tp:treatment-sec sec-type="Host"><title>Host.</title><p> <italic><tp:taxon-name>Nyctemera amica</tp:taxon-name></italic>, <italic><tp:taxon-name>Nyctemera annulata</tp:taxon-name></italic>, <italic><tp:taxon-name>Nyctemera</tp:taxon-name></italic> [<italic><tp:taxon-name>Senecio jacobaea</tp:taxon-name></italic>]; <italic><tp:taxon-name>Spilosoma glatignyi</tp:taxon-name></italic> (<tp:taxon-name>Arctiidae</tp:taxon-name>) (Yu &amp; van Achterberg, 2004).</p></tp:treatment-sec><tp:treatment-sec sec-type="Distribution"><title>Distribution.</title><p> China (Zhejiang, Fujian, Guizhou, Yunnan); Austrialia, New Zealand.</p></tp:treatment-sec><tp:treatment-sec sec-type="Remarks"><title>Remarks.</title><p>This species is record from China for the first time.</p></tp:treatment-sec><tp:treatment-sec><!--Section generated to contain objects referenced in tp:taxon-treatment.--><fig id="F11" position="float" orientation="portrait"><label>Figures 81–88.</label><caption><p><italic><tp:taxon-name>Diolcogaster perniciosa</tp:taxon-name></italic>(Wilkinson, 1929) <bold>81</bold> habitus, lateral view <bold>82</bold> antennae <bold>83</bold> fore wing <bold>84</bold> head, dorsal view <bold>85</bold> head, frontal view <bold>86</bold> scutellum and propodeum, dorsal view <bold>87</bold> T1–3, dorsal view <bold>88</bold> hypopygium and ovipositor sheaths, lateral view. Scale line = 0.5 mm.</p></caption><graphic xmlns:xlink="http://www.w3.org/1999/xlink" xlink:href="ZooKeys-129-049-g011.jpg" position="float" orientation="portrait" xlink:type="simple"/></fig></tp:treatment-sec><ref-list><ref id="B21"><mixed-citation xmlns:xlink="http://www.w3.org/1999/xlink" xlink:type="simple"><person-group><name name-style="western"><surname>Wilkinson</surname><given-names>DS</given-names></name></person-group> (<year>1929</year>)<article-title> A revision of the Indo-Australian and Ethiopian species of the genus <italic>Microgaster</italic> (Hym. Bracon.).</article-title><source>Transactions of the Royal Entomological Society of London </source><volume>77</volume>: <fpage>99</fpage>-<lpage>123</lpage>. <ext-link ext-link-type="uri" xlink:href="http://dx.doi.org/10.1111/j.1365-2311.1929.tb00681.x" xlink:type="simple">doi: 10.1111/j.1365-2311.1929.tb00681.x</ext-link></mixed-citation></ref><ref id="B14"><mixed-citation xmlns:xlink="http://www.w3.org/1999/xlink" xlink:type="simple"><person-group><name name-style="western"><surname>Nixon</surname><given-names>GEJ</given-names></name></person-group> (<year>1965</year>)<article-title> A reclassification of the tribe Microgasterini (Hymenoptera: Braconidae).</article-title><source>Bulletin of the British Museum (Natural History), Entomology series Supplement </source><volume>2</volume>: <fpage>1</fpage>-<lpage>284</lpage>.</mixed-citation></ref></ref-list></tp:taxon-treatment>
