# Supplementary material for: The genus Diolcogaster Ashmead, 1900 (Hymenoptera, Braconidae, Microgastrinae) from China
Source: Zookeys. 2011 Sep 16;(129):49–87. doi: 10.3897/zookeys.129.1201 (PMC3175147; doi:10.3897/zookeys.129.1201)
Supplement: XML Treatment for Diolcogaster spreta [file zookeys.129.1201-treatment13.xml]

<!DOCTYPE tp:taxon-treatment
  PUBLIC "-//TaxonX//DTD Taxonomic Treatment Publishing DTD v0 20100105//EN" "tax-treatment-NSO.dtd">
<tp:taxon-treatment xmlns:tp="http://www.plazi.org/taxpub"><tp:treatment-meta><mixed-citation publication-type="journal"><person-group><name><surname>Zeng</surname><given-names>Jie</given-names></name><name><surname>He</surname><given-names>Jun-hua</given-names></name><name><surname>Chen</surname><given-names>Xue-xin</given-names></name></person-group><article-title>The genus <italic>Diolcogaster</italic> Ashmead, 1900 (Hymenoptera, Braconidae, Microgastrinae) from China</article-title><source>Zookeys</source><day>16</day><month>9</month><year>2011</year><volume>2011</volume><issue>129</issue><fpage>49</fpage><lpage>87</lpage><pub-id pub-id-type="doi">10.3897/zookeys.129.1201</pub-id></mixed-citation></tp:treatment-meta><tp:nomenclature><tp:taxon-name>
                    	<tp:taxon-name-part taxon-name-part-type="genus">Diolcogaster</tp:taxon-name-part>
                    	<tp:taxon-name-part taxon-name-part-type="species">spreta</tp:taxon-name-part>
                    <object-id xmlns:xlink="http://www.w3.org/1999/xlink" xlink:type="simple">http://species-id.net/wiki/Diolcogaster_spreta</object-id>
                    </tp:taxon-name><tp:taxon-authority>(Marshall, 1885)</tp:taxon-authority><tp:nomenclature-citation-list><tp:nomenclature-citation><tp:taxon-name>Microgaster spreta</tp:taxon-name><comment><xref ref-type="bibr" rid="B10">Marshall 1885</xref>: 259. Holotype female, United Kingdom. Marshall 1890: 547; Fahringer 1937: 329; <xref ref-type="bibr" rid="B16">Telenga 1955</xref>: 195.</comment></tp:nomenclature-citation><tp:nomenclature-citation><tp:taxon-name>Protomicroplitis spreta</tp:taxon-name><comment>: <xref ref-type="bibr" rid="B14">Nixon 1965</xref>: 255; <xref ref-type="bibr" rid="B23">You et al. 1990</xref>: 47.</comment></tp:nomenclature-citation></tp:nomenclature-citation-list></tp:nomenclature><tp:treatment-sec sec-type="Host"><title>Host.</title><p> <italic><tp:taxon-name>Dioryctria palumbella</tp:taxon-name></italic>; <italic><tp:taxon-name>Euzophera consociella</tp:taxon-name></italic>.</p></tp:treatment-sec><tp:treatment-sec sec-type="Distribution"><title>Distribution.</title><p> China (Shaaxi); Czechoslovakia, Hungary, Moldova, United Kingdom.</p></tp:treatment-sec><tp:treatment-sec sec-type="Remarks"><title>Remarks.</title><p> No specimens were available for this study.</p></tp:treatment-sec><ref-list><ref id="B10"><mixed-citation xmlns:xlink="http://www.w3.org/1999/xlink" xlink:type="simple"><person-group><name name-style="western"><surname>Marshall</surname><given-names>TA</given-names></name></person-group> (<year>1885</year>)<article-title> Monograph of British Braconidae. Part I.</article-title><source>Transactions of the Entomological Society of London </source><volume>1885</volume>: <fpage>1</fpage>-<lpage>280</lpage>.</mixed-citation></ref><ref id="B16"><mixed-citation xmlns:xlink="http://www.w3.org/1999/xlink" xlink:type="simple"><person-group><name name-style="western"><surname>Telenga</surname><given-names>NA</given-names></name></person-group> (<year>1955</year>)<article-title> Braconidae, subfamily Microgasterinae, subfamily Agathinae</article-title>. <source>Fauna USSR, Hymenoptera</source><volume>5</volume>(<issue>4</issue>). <lpage>311</lpage>pp. [Translated from Russian by Israel Program for Scientific Translation, Jerusalem, 1964]</mixed-citation></ref><ref id="B14"><mixed-citation xmlns:xlink="http://www.w3.org/1999/xlink" xlink:type="simple"><person-group><name name-style="western"><surname>Nixon</surname><given-names>GEJ</given-names></name></person-group> (<year>1965</year>)<article-title> A reclassification of the tribe Microgasterini (Hymenoptera: Braconidae).</article-title><source>Bulletin of the British Museum (Natural History), Entomology series Supplement </source><volume>2</volume>: <fpage>1</fpage>-<lpage>284</lpage>.</mixed-citation></ref><ref id="B23"><mixed-citation xmlns:xlink="http://www.w3.org/1999/xlink" xlink:type="simple"><person-group><name name-style="western"><surname>You</surname><given-names>LS</given-names></name><name name-style="western"><surname>Xiong</surname><given-names>SL</given-names></name><name name-style="western"><surname>Dang</surname><given-names>XD</given-names></name><name name-style="western"><surname>Tong</surname><given-names>XW</given-names></name><name name-style="western"><surname>Yang</surname><given-names>ZQ</given-names></name><name name-style="western"><surname>Shi</surname><given-names>ZY</given-names></name></person-group> (<year>1990</year>)<article-title> Braconidae</article-title>. In: <person-group><name name-style="western"><surname>Dang</surname><given-names>XD et al.</given-names></name></person-group><source>“A Parasitic Wasp Atlas of Forest Pests.”</source><publisher-name>Tianze Publishing House</publisher-name>, <publisher-loc>Shaanxi, China</publisher-loc> 1990: i-xiii, <fpage>1</fpage>–<lpage>216</lpage>. pp. 25–73.</mixed-citation></ref></ref-list></tp:taxon-treatment>
